# Supplementary material for: Etiology of Severe Childhood Pneumonia in The Gambia, West Africa, Determined by Conventional and Molecular Microbiological Analyses of Lung and Pleural Aspirate Samples
Source: Clin Infect Dis. 2014 May 27;59(5):682–5. doi: 10.1093/cid/ciu384 (PMC4130311; doi:10.1093/cid/ciu384)
Supplement: Supplementary Data [file ciu384_Supplementary_Data.zip]

Archive with 1 entries (1 files):
- ciu384supp.docx
